# Supplementary material for: ?Two new species of the subgenus Reticularisus (Lepidoptera, Limacodidae, Rhamnosa) from China, with a checklist of the genus Rhamnosa Fixsen, 1887
Source: Zookeys. 2022 May 3;1099:111–21. doi: 10.3897/zookeys.1099.76163 (PMC9848897; doi:10.3897/zookeys.1099.76163)
Supplement: XML Treatment for Rhamnosa [file zookeys.1099.76163-treatment1.xml]

<!DOCTYPE tp:taxon-treatment
  PUBLIC "-//TaxonX//DTD Taxonomic Treatment Publishing DTD v0 20100105//EN" "tax-treatment-NSO.dtd">
<tp:taxon-treatment xmlns:tp="http://www.plazi.org/taxpub"><tp:treatment-meta><kwd-group><label>Taxon classification</label><kwd>
              <named-content content-type="kingdom">Animalia</named-content>
            </kwd><kwd>
              <named-content content-type="order">Lepidoptera</named-content>
            </kwd><kwd>
              <named-content content-type="family">Limacodidae</named-content>
            </kwd></kwd-group><mixed-citation publication-type="journal"><person-group><name><surname>Wu</surname><given-names>Jun</given-names></name><name><surname>Zhao</surname><given-names>Ting-Ting</given-names></name><name><surname>Han</surname><given-names>Hui-Lin</given-names></name></person-group><article-title>?Two new species of the subgenus <tp:taxon-name><tp:taxon-name-part taxon-name-part-type="genus" reg="Rhamnosa"/><tp:taxon-name-part taxon-name-part-type="subgenus" reg="Reticularisus">Reticularisus</tp:taxon-name-part></tp:taxon-name> (<tp:taxon-name><tp:taxon-name-part taxon-name-part-type="order">Lepidoptera</tp:taxon-name-part></tp:taxon-name>, <tp:taxon-name><tp:taxon-name-part taxon-name-part-type="family">Limacodidae</tp:taxon-name-part></tp:taxon-name>, <italic><tp:taxon-name><tp:taxon-name-part taxon-name-part-type="genus" reg="Rhamnosa">Rhamnosa</tp:taxon-name-part></tp:taxon-name></italic>) from China, with a checklist of the genus <italic><tp:taxon-name><tp:taxon-name-part taxon-name-part-type="genus" reg="Rhamnosa">Rhamnosa</tp:taxon-name-part></tp:taxon-name></italic> Fixsen, 1887</article-title><source>Zookeys</source><day>03</day><month>05</month><year>2022</year><volume>1099</volume><fpage>111</fpage><lpage>121</lpage><pub-id pub-id-type="doi">10.3897/zookeys.1099.76163</pub-id></mixed-citation></tp:treatment-meta><tp:nomenclature><label>?Genus</label><tp:taxon-name>
            <object-id xmlns:xlink="http://www.w3.org/1999/xlink" content-type="arpha" xlink:type="simple">4E2D21A7-D096-5C4B-AAF7-DA0A50578331</object-id>
            <tp:taxon-name-part taxon-name-part-type="genus" reg="Rhamnosa">Rhamnosa</tp:taxon-name-part>
          </tp:taxon-name><tp:taxon-authority>Fixsen, 1887</tp:taxon-authority><tp:nomenclature-citation-list><tp:nomenclature-citation><tp:taxon-name>
                <tp:taxon-name-part taxon-name-part-type="genus" reg="Rhamnosa">Rhamnosa</tp:taxon-name-part>
              </tp:taxon-name><comment>Fixsen, 1887: 339. Type species: <tp:taxon-name><tp:taxon-name-part taxon-name-part-type="genus" reg="Rhamnosa">Rhamnosa</tp:taxon-name-part><tp:taxon-name-part taxon-name-part-type="species" reg="angulata">angulata</tp:taxon-name-part></tp:taxon-name> Fixsen, 1887, by monotypy. Type locality: “Korea”.</comment></tp:nomenclature-citation><tp:nomenclature-citation><tp:taxon-name>
                <tp:taxon-name-part taxon-name-part-type="genus" reg="Caniodes">Caniodes</tp:taxon-name-part>
              </tp:taxon-name><comment>Matsumura, 1927: 91. Type species: <tp:taxon-name><tp:taxon-name-part taxon-name-part-type="genus" reg="Caniodes">Caniodes</tp:taxon-name-part><tp:taxon-name-part taxon-name-part-type="species" reg="takamukui">takamukui</tp:taxon-name-part></tp:taxon-name> Matsumura, 1927. Type locality: “Formosa” (Horisha).</comment></tp:nomenclature-citation><tp:nomenclature-citation><tp:taxon-name>
                <tp:taxon-name-part taxon-name-part-type="genus" reg="Rnamnopsis">Rnamnopsis</tp:taxon-name-part>
              </tp:taxon-name><comment>Matsumura, 1931: 101. Type species: <tp:taxon-name><tp:taxon-name-part taxon-name-part-type="genus" reg="Rhamnopsis">Rhamnopsis</tp:taxon-name-part><tp:taxon-name-part taxon-name-part-type="species" reg="arizanella">arizanella</tp:taxon-name-part></tp:taxon-name> Matsumura, 1931. Type locality: “Formosa” (Arisan).</comment></tp:nomenclature-citation></tp:nomenclature-citation-list></tp:nomenclature></tp:taxon-treatment>
