# Supplementary material for: ?Two new species of the subgenus Reticularisus (Lepidoptera, Limacodidae, Rhamnosa) from China, with a checklist of the genus Rhamnosa Fixsen, 1887
Source: Zookeys. 2022 May 3;1099:111–21. doi: 10.3897/zookeys.1099.76163 (PMC9848897; doi:10.3897/zookeys.1099.76163)
Supplement: XML Treatment for Subgenus Reticularisus [file zookeys.1099.76163-treatment2.xml]

<!DOCTYPE tp:taxon-treatment
  PUBLIC "-//TaxonX//DTD Taxonomic Treatment Publishing DTD v0 20100105//EN" "tax-treatment-NSO.dtd">
<tp:taxon-treatment xmlns:tp="http://www.plazi.org/taxpub"><tp:treatment-meta><kwd-group><label>Taxon classification</label><kwd>
              <named-content content-type="kingdom">Animalia</named-content>
            </kwd><kwd>
              <named-content content-type="order">Lepidoptera</named-content>
            </kwd><kwd>
              <named-content content-type="family">Limacodidae</named-content>
            </kwd></kwd-group><mixed-citation publication-type="journal"><person-group><name><surname>Wu</surname><given-names>Jun</given-names></name><name><surname>Zhao</surname><given-names>Ting-Ting</given-names></name><name><surname>Han</surname><given-names>Hui-Lin</given-names></name></person-group><article-title>?Two new species of the subgenus <tp:taxon-name><tp:taxon-name-part taxon-name-part-type="genus" reg="Rhamnosa"/><tp:taxon-name-part taxon-name-part-type="subgenus" reg="Reticularisus">Reticularisus</tp:taxon-name-part></tp:taxon-name> (<tp:taxon-name><tp:taxon-name-part taxon-name-part-type="order">Lepidoptera</tp:taxon-name-part></tp:taxon-name>, <tp:taxon-name><tp:taxon-name-part taxon-name-part-type="family">Limacodidae</tp:taxon-name-part></tp:taxon-name>, <italic><tp:taxon-name><tp:taxon-name-part taxon-name-part-type="genus" reg="Rhamnosa">Rhamnosa</tp:taxon-name-part></tp:taxon-name></italic>) from China, with a checklist of the genus <italic><tp:taxon-name><tp:taxon-name-part taxon-name-part-type="genus" reg="Rhamnosa">Rhamnosa</tp:taxon-name-part></tp:taxon-name></italic> Fixsen, 1887</article-title><source>Zookeys</source><day>03</day><month>05</month><year>2022</year><volume>1099</volume><fpage>111</fpage><lpage>121</lpage><pub-id pub-id-type="doi">10.3897/zookeys.1099.76163</pub-id></mixed-citation></tp:treatment-meta><tp:nomenclature><tp:taxon-name>
            <object-id xmlns:xlink="http://www.w3.org/1999/xlink" content-type="arpha" xlink:type="simple">FAAD39BA-C644-51FE-BBF8-B01B3C73068A</object-id>
            <tp:taxon-name-part taxon-name-part-type="infraspecific-rank">Subgenus</tp:taxon-name-part>
            <tp:taxon-name-part taxon-name-part-type="subgenus" reg="Reticularisus">Reticularisus</tp:taxon-name-part>
          </tp:taxon-name><tp:taxon-authority>Wu, Wu &amp; Han, 2022</tp:taxon-authority><tp:nomenclature-citation-list><tp:nomenclature-citation><tp:taxon-name>
                <tp:taxon-name-part taxon-name-part-type="genus" reg="Reticularisus">Reticularisus</tp:taxon-name-part>
              </tp:taxon-name><comment>Wu, Wu &amp; Han, 2022: 138. Type species: <tp:taxon-name><tp:taxon-name-part taxon-name-part-type="genus" reg="Rhamnosa">Rhamnosa</tp:taxon-name-part><tp:taxon-name-part taxon-name-part-type="species" reg="henanensis">henanensis</tp:taxon-name-part></tp:taxon-name> Wu, 2008, by original designation. Type locality: Henan Province, China.</comment></tp:nomenclature-citation></tp:nomenclature-citation-list></tp:nomenclature><tp:treatment-sec sec-type="notes" id="SECID0EVFAE"><title>Notes.</title><p>The subgenus is characterized by the forewing being pale yellow in ground colour and covered with reddish-brown scales. The antemedial and postmedial lines are entire, not parallel, straight or slightly curved, darkish, running from the wing margin near the apex to the inner margin. The venation of the forewing is usually of an obvious dark brownish red colour. The species are not sexually dimorphic; the females are usually slightly larger, with filiform or slightly bipectinated antennae.</p><p>The male genitalia are diagnostic: apical part of juxta with massive numbers of tiny spines; basal part flat, with a pair of lateral processes that can be strongly sclerotized or not; saccus visible or simply present; valva without basal processes; aedeagus slender and always more or less spiral-shaped near the coecum.</p></tp:treatment-sec></tp:taxon-treatment>
