# Supplementary material for: ?Two new species of the subgenus Reticularisus (Lepidoptera, Limacodidae, Rhamnosa) from China, with a checklist of the genus Rhamnosa Fixsen, 1887
Source: Zookeys. 2022 May 3;1099:111–21. doi: 10.3897/zookeys.1099.76163 (PMC9848897; doi:10.3897/zookeys.1099.76163)
Supplement: XML Treatment for Rhamnosa (Reticularisus) chenjuni [file zookeys.1099.76163-treatment3.xml]

<!DOCTYPE tp:taxon-treatment
  PUBLIC "-//TaxonX//DTD Taxonomic Treatment Publishing DTD v0 20100105//EN" "tax-treatment-NSO.dtd">
<tp:taxon-treatment xmlns:tp="http://www.plazi.org/taxpub"><tp:treatment-meta><kwd-group><label>Taxon classification</label><kwd>
              <named-content content-type="kingdom">Animalia</named-content>
            </kwd><kwd>
              <named-content content-type="order">Lepidoptera</named-content>
            </kwd><kwd>
              <named-content content-type="family">Limacodidae</named-content>
            </kwd></kwd-group><mixed-citation publication-type="journal"><person-group><name><surname>Wu</surname><given-names>Jun</given-names></name><name><surname>Zhao</surname><given-names>Ting-Ting</given-names></name><name><surname>Han</surname><given-names>Hui-Lin</given-names></name></person-group><article-title>?Two new species of the subgenus <tp:taxon-name><tp:taxon-name-part taxon-name-part-type="genus" reg="Rhamnosa"/><tp:taxon-name-part taxon-name-part-type="subgenus" reg="Reticularisus">Reticularisus</tp:taxon-name-part></tp:taxon-name> (<tp:taxon-name><tp:taxon-name-part taxon-name-part-type="order">Lepidoptera</tp:taxon-name-part></tp:taxon-name>, <tp:taxon-name><tp:taxon-name-part taxon-name-part-type="family">Limacodidae</tp:taxon-name-part></tp:taxon-name>, <italic><tp:taxon-name><tp:taxon-name-part taxon-name-part-type="genus" reg="Rhamnosa">Rhamnosa</tp:taxon-name-part></tp:taxon-name></italic>) from China, with a checklist of the genus <italic><tp:taxon-name><tp:taxon-name-part taxon-name-part-type="genus" reg="Rhamnosa">Rhamnosa</tp:taxon-name-part></tp:taxon-name></italic> Fixsen, 1887</article-title><source>Zookeys</source><day>03</day><month>05</month><year>2022</year><volume>1099</volume><fpage>111</fpage><lpage>121</lpage><pub-id pub-id-type="doi">10.3897/zookeys.1099.76163</pub-id></mixed-citation></tp:treatment-meta><tp:nomenclature><tp:taxon-name><object-id xmlns:xlink="http://www.w3.org/1999/xlink" content-type="arpha" xlink:type="simple">41A397E1-4FA7-5DB8-A0A6-324CC9924FE5</object-id><tp:taxon-name-part taxon-name-part-type="genus" reg="Rhamnosa">Rhamnosa</tp:taxon-name-part> (<tp:taxon-name-part taxon-name-part-type="subgenus" reg="Reticularisus">Reticularisus</tp:taxon-name-part>) <tp:taxon-name-part taxon-name-part-type="species" reg="chenjuni">chenjuni</tp:taxon-name-part><object-id xmlns:xlink="http://www.w3.org/1999/xlink" content-type="zoobank" xlink:type="simple">http://zoobank.org/DF51CFAB-D023-45C3-8B51-A0EF7CB0D55F</object-id></tp:taxon-name><tp:taxon-status xmlns:xlink="http://www.w3.org/1999/xlink" xlink:type="simple">sp. nov.</tp:taxon-status><xref ref-type="fig" rid="F1">Figs 1</xref><xref ref-type="fig" rid="F1">, 2</xref><xref ref-type="fig" rid="F2">, 7</xref><xref ref-type="fig" rid="F2">, 11</xref></tp:nomenclature><tp:treatment-sec sec-type="Holotype" id="SECID0EXJAE"><title>Holotype.</title><p>?, China, Hunan Province, Chenzhou City, Yizhang County, Mangshan National Nature Reserve, Jiangjunzhai scenic spot, 30.VII–7.VIII.2021, leg. J. Wu and Q. Lin, genit. prep. WuJ-583-1 (<abbrev xmlns:xlink="http://www.w3.org/1999/xlink" content-type="institution" xlink:title="Northeast Forestry University" id="ABBRID0E4JAE" xlink:type="simple">NEFU</abbrev>).</p></tp:treatment-sec><tp:treatment-sec sec-type="Paratypes" id="SECID0ECKAE"><title>Paratypes.</title><p>17?, 4?, same date as for holotype, genit. prep. WuJ-582-1, WuJ-584-2, WuJ-585-2 (<abbrev xmlns:xlink="http://www.w3.org/1999/xlink" content-type="institution" xlink:title="Northeast Forestry University" id="ABBRID0EIKAE" xlink:type="simple">NEFU</abbrev>). 2?, China, Guangdong Province, Shaoguan City, Ruyuan County, Nanling National Forest Park, 24–27.V.2021, leg. MR. Li and G. Fu, genit. prep. WuJ-594-1, WuJ-595-1 (<abbrev xmlns:xlink="http://www.w3.org/1999/xlink" content-type="institution" xlink:title="Northeast Forestry University" id="ABBRID0ENKAE" xlink:type="simple">NEFU</abbrev>).</p></tp:treatment-sec><tp:treatment-sec sec-type="diagnosis" id="SECID0ESKAE"><title>Diagnosis.</title><p>The new species <italic><tp:taxon-name><tp:taxon-name-part taxon-name-part-type="genus" reg="Rhamnosa">Rh.</tp:taxon-name-part><tp:taxon-name-part taxon-name-part-type="species" reg="chenjuni">chenjuni</tp:taxon-name-part></tp:taxon-name></italic> sp. nov. (Figs <xref ref-type="fig" rid="F1">1</xref>, <xref ref-type="fig" rid="F1">2</xref>) can be distinguished from the other three species (Figs <xref ref-type="fig" rid="F1">3–6</xref>) in the subgenus <tp:taxon-name><tp:taxon-name-part taxon-name-part-type="genus" reg="Rhamnosa"/><tp:taxon-name-part taxon-name-part-type="subgenus" reg="Reticularisus">Reticularisus</tp:taxon-name-part></tp:taxon-name> by the forewing patterns. The antemedial line of the forewing is barely visible in the region near the apex and does not intersect with the subterminal line, but in <italic><tp:taxon-name><tp:taxon-name-part taxon-name-part-type="genus" reg="Rhamnosa">Rh.</tp:taxon-name-part><tp:taxon-name-part taxon-name-part-type="species" reg="mangshanensis">mangshanensis</tp:taxon-name-part></tp:taxon-name></italic> sp. nov. (Figs <xref ref-type="fig" rid="F1">3</xref>, <xref ref-type="fig" rid="F1">4</xref>), <italic><tp:taxon-name><tp:taxon-name-part taxon-name-part-type="genus" reg="Rhamnosa">Rh.</tp:taxon-name-part><tp:taxon-name-part taxon-name-part-type="species" reg="shierbeihoua">shierbeihoua</tp:taxon-name-part></tp:taxon-name></italic> (Fig. <xref ref-type="fig" rid="F1">5</xref>), and <italic><tp:taxon-name><tp:taxon-name-part taxon-name-part-type="genus" reg="Rhamnosa">Rh.</tp:taxon-name-part><tp:taxon-name-part taxon-name-part-type="species" reg="henanensis">henanensis</tp:taxon-name-part></tp:taxon-name></italic> (Fig. <xref ref-type="fig" rid="F1">6</xref>), the antemedial lines are entire and intersect with the subterminal lines at the wing margin near the apex.</p><p>In the male genitalia, <italic><tp:taxon-name><tp:taxon-name-part taxon-name-part-type="genus" reg="Rhamnosa">Rh.</tp:taxon-name-part><tp:taxon-name-part taxon-name-part-type="species" reg="chenjuni">chenjuni</tp:taxon-name-part></tp:taxon-name></italic> sp. nov. (Fig. <xref ref-type="fig" rid="F2">7</xref>) is most similar to the other new species <italic><tp:taxon-name><tp:taxon-name-part taxon-name-part-type="genus" reg="Rhamnosa">Rh.</tp:taxon-name-part><tp:taxon-name-part taxon-name-part-type="species" reg="mangshanensis">mangshanensis</tp:taxon-name-part></tp:taxon-name></italic> sp. nov. (Fig. <xref ref-type="fig" rid="F2">8</xref>), but the diagnostic features are the short and stout gnathos, the lateral processes of the juxta strongly sclerotized and gradually diverging into 3–7 long, acuate spines, and the saccus is small and triangular rather than tongue-shaped. However, in <italic><tp:taxon-name><tp:taxon-name-part taxon-name-part-type="genus" reg="Rhamnosa">Rh.</tp:taxon-name-part><tp:taxon-name-part taxon-name-part-type="species" reg="mangshanensis">mangshanensis</tp:taxon-name-part></tp:taxon-name></italic> sp. nov. the gnathos is slender and curved at the middle; the lateral processes of the juxta bear a strongly sclerotized, long, hook-shaped process, and the saccus is tongue-shaped. <italic><tp:taxon-name><tp:taxon-name-part taxon-name-part-type="genus" reg="Rhamnosa">Rh.</tp:taxon-name-part><tp:taxon-name-part taxon-name-part-type="species" reg="chenjuni">chenjuni</tp:taxon-name-part></tp:taxon-name></italic> sp. nov. differs from <italic><tp:taxon-name><tp:taxon-name-part taxon-name-part-type="genus" reg="Rhamnosa">Rh.</tp:taxon-name-part><tp:taxon-name-part taxon-name-part-type="species" reg="shierbeihoua">shierbeihoua</tp:taxon-name-part></tp:taxon-name></italic> (Fig. <xref ref-type="fig" rid="F2">9</xref>) and <italic><tp:taxon-name><tp:taxon-name-part taxon-name-part-type="genus" reg="Rhamnosa">Rh.</tp:taxon-name-part><tp:taxon-name-part taxon-name-part-type="species" reg="henanensis">henanensis</tp:taxon-name-part></tp:taxon-name></italic> (Fig. <xref ref-type="fig" rid="F2">10</xref>) by the following characteristics of the male genitalia: the sacculus of the valva is wavy; the juxta bears a pair of lateral processes that are strongly sclerotized and gradually diverging into several long spines; the saccus is visible, small, triangular. However, in <italic><tp:taxon-name><tp:taxon-name-part taxon-name-part-type="genus" reg="Rhamnosa">Rh.</tp:taxon-name-part><tp:taxon-name-part taxon-name-part-type="species" reg="shierbeihoua">shierbeihoua</tp:taxon-name-part></tp:taxon-name></italic>, the sacculus of the valva is smoothly arc-curved, the lateral processes of juxta are short, not sclerotized, covered with massive numbers of spinules, and the saccus is not visible. In <italic><tp:taxon-name><tp:taxon-name-part taxon-name-part-type="genus" reg="Rhamnosa">Rh.</tp:taxon-name-part><tp:taxon-name-part taxon-name-part-type="species" reg="henanensis">henanensis</tp:taxon-name-part></tp:taxon-name></italic>, the sacculus of the valva is straight, the juxta bears a pair of sawblade-shaped and strongly sclerotized lateral processes, and the saccus is short and broad.</p><p>In the female genitalia, <italic><tp:taxon-name><tp:taxon-name-part taxon-name-part-type="genus" reg="Rhamnosa">Rh.</tp:taxon-name-part><tp:taxon-name-part taxon-name-part-type="species" reg="chenjuni">chenjuni</tp:taxon-name-part></tp:taxon-name></italic> sp. nov. (Fig. <xref ref-type="fig" rid="F2">11</xref>) differs from <italic><tp:taxon-name><tp:taxon-name-part taxon-name-part-type="genus" reg="Rhamnosa">Rh.</tp:taxon-name-part><tp:taxon-name-part taxon-name-part-type="species" reg="mangshanensis">mangshanensis</tp:taxon-name-part></tp:taxon-name></italic> sp. nov. (Fig. <xref ref-type="fig" rid="F2">12</xref>) by its strongly swollen genital chamber, highly modified lamella postvaginalis, less spiraled ductus bursae, larger corpus bursae, and the upper position of the signum.</p><fig id="F1" position="float" orientation="portrait"><object-id xmlns:xlink="http://www.w3.org/1999/xlink" content-type="doi" xlink:type="simple">10.3897/zookeys.1099.76163.figures1-6</object-id><object-id xmlns:xlink="http://www.w3.org/1999/xlink" content-type="arpha" xlink:type="simple">74F79285-8DB3-59B8-941B-3CF21788681C</object-id><label>Figures 1–6.</label><caption><p>Adults of <tp:taxon-name><tp:taxon-name-part taxon-name-part-type="genus" reg="Rhamnosa">Rhamnosa</tp:taxon-name-part> (<tp:taxon-name-part taxon-name-part-type="subgenus" reg="Reticularisus">Reticularisus</tp:taxon-name-part>)</tp:taxon-name> spp. <bold>1</bold><italic><tp:taxon-name><tp:taxon-name-part taxon-name-part-type="genus" reg="Rhamnosa">Rh.</tp:taxon-name-part><tp:taxon-name-part taxon-name-part-type="species" reg="chenjuni">chenjuni</tp:taxon-name-part></tp:taxon-name></italic> sp. nov., male, holotype (<abbrev xmlns:xlink="http://www.w3.org/1999/xlink" content-type="institution" xlink:title="Northeast Forestry University" id="ABBRID0E24AE" xlink:type="simple">NEFU</abbrev>) <bold>2</bold><italic><tp:taxon-name><tp:taxon-name-part taxon-name-part-type="genus" reg="Rhamnosa">Rh.</tp:taxon-name-part><tp:taxon-name-part taxon-name-part-type="species" reg="chenjuni">chenjuni</tp:taxon-name-part></tp:taxon-name></italic> sp. nov., female, paratype (<abbrev xmlns:xlink="http://www.w3.org/1999/xlink" content-type="institution" xlink:title="Northeast Forestry University" id="ABBRID0EN5AE" xlink:type="simple">NEFU</abbrev>) <bold>3</bold><italic><tp:taxon-name><tp:taxon-name-part taxon-name-part-type="genus" reg="Rhamnosa">Rh.</tp:taxon-name-part><tp:taxon-name-part taxon-name-part-type="species" reg="mangshanensis">mangshanensis</tp:taxon-name-part></tp:taxon-name></italic> sp. nov., male, holotype (<abbrev xmlns:xlink="http://www.w3.org/1999/xlink" content-type="institution" xlink:title="Northeast Forestry University" id="ABBRID0E65AE" xlink:type="simple">NEFU</abbrev>) <bold>4</bold><italic><tp:taxon-name><tp:taxon-name-part taxon-name-part-type="genus" reg="Rhamnosa">Rh.</tp:taxon-name-part><tp:taxon-name-part taxon-name-part-type="species" reg="mangshanensis">mangshanensis</tp:taxon-name-part></tp:taxon-name></italic> sp. nov., female, paratype (<abbrev xmlns:xlink="http://www.w3.org/1999/xlink" content-type="institution" xlink:title="Northeast Forestry University" id="ABBRID0ER6AE" xlink:type="simple">NEFU</abbrev>) <bold>5</bold><italic><tp:taxon-name><tp:taxon-name-part taxon-name-part-type="genus" reg="Rhamnosa">Rh.</tp:taxon-name-part><tp:taxon-name-part taxon-name-part-type="species" reg="shierbeihoua">shierbeihoua</tp:taxon-name-part></tp:taxon-name></italic> Wu, Wu &amp; Han, 2022, male, holotype, Guizhou, China (<abbrev xmlns:xlink="http://www.w3.org/1999/xlink" content-type="institution" xlink:title="Northeast Forestry University" id="ABBRID0EEAAG" xlink:type="simple">NEFU</abbrev>) <bold>6</bold><italic><tp:taxon-name><tp:taxon-name-part taxon-name-part-type="genus" reg="Rhamnosa">Rh.</tp:taxon-name-part><tp:taxon-name-part taxon-name-part-type="species" reg="henanensis">henanensis</tp:taxon-name-part></tp:taxon-name></italic> Wu, 2008, male, holotype, Henan, China (<named-content xmlns:xlink="http://www.w3.org/1999/xlink" content-type="dwc:institutional_code" xlink:title="Institute of Zoology, Chinese Academy of Sciences, Beijing, China" xlink:href="http://grbio.org/institution/institute-zoology-chinese-academy-sciences" xlink:type="simple">IZCAS</named-content>). Scale bar: 1 cm.</p></caption><graphic xmlns:xlink="http://www.w3.org/1999/xlink" xlink:href="zookeys-1099-111_article-76163__-g001.jpg" position="float" orientation="portrait" xlink:type="simple" id="oo_679898.jpg"><uri content-type="original_file" xlink:type="simple">https://binary.pensoft.net/fig/679898</uri></graphic></fig></tp:treatment-sec><tp:treatment-sec sec-type="description" id="SECID0EABAG"><title>Description.</title><p>Adult (Figs <xref ref-type="fig" rid="F1">1</xref>, <xref ref-type="fig" rid="F1">2</xref>). Forewing length 11–13 mm, wingspan 23–29 mm in male (13–15 mm and 29–34 mm in female). Head brown; labial palpus short, brown; antennae bipectinated almost to the apex in male, filiform in female. Forewing ground colour ochreous to pale brown, with two distinct, slightly sinuous, dark brown antemedial and subterminal lines running from costal margin near apex, and reaching inner margin at ca. 1/3 and 2/3 distance from the wing base, respectively; antemedial line barely visible near apical region; a conspicuous dentiform tuft located at middle of inner margin; fringe ochreous with black terminally. Hindwing pale yellow, mixed with a little brown. Scales on legs ochreous to pale yellow. Abdomen pale yellow.</p><p><bold>Male genitalia</bold> (Fig. <xref ref-type="fig" rid="F2">7</xref>). Uncus triangular, with a strongly sclerotized apical spur. Gnathos hook-shaped, slightly thinner terminally. Valva of almost equal width, upper half part covered with dense hairs; sacculus obviously waved; cucullus broad and rounded. Juxta flattened, rounded, slightly divided apically; lateral process plate-shaped, bearing a strongly sclerotized process gradually diverging into 3–7 (normally of 5) long, acuate spines. Saccus visible, as a small triangle. Aedeagus slender, slightly spiral-shaped near coecum; cornuti of vesica not obvious.</p><p><bold>Female genitalia</bold> (Fig. <xref ref-type="fig" rid="F2">11</xref>). Papillae anales ear-shaped, covered with dense setae on surface, margins with a dorsal and ventral lobe and several deep clefts in the middle. Postvaginal plate strongly sclerotized, nearly square. Anterior apophysis short; posterior apophysis long and slender, ca. 4× length of anterior apophysis. Ostium bursae strongly sclerotized. Ductus bursae very long, strongly spiral-shaped in basal part. Corpus bursae pear-shaped, covered with dense spines on the outside and with a spindle-shaped signum that is strongly sclerotized and almost as long as corpus bursae.</p></tp:treatment-sec><tp:treatment-sec sec-type="distribution" id="SECID0ECDAG"><title>Distribution</title><p><bold>(Fig. <xref ref-type="fig" rid="F3">13</xref>).</bold> China (Hunan: Mangshan; Guangdong: Nanling).</p></tp:treatment-sec><tp:treatment-sec sec-type="etymology" id="SECID0EPDAG"><title>Etymology.</title><p>The species name is dedicated to Mr. Jun Chen, who works in the Mangshan State-owned Forestry Administration in Hunan Province, China. He was of great assistance to us when we were collecting in Mangshan National Nature Reserve.</p></tp:treatment-sec><tp:treatment-sec sec-type="remarks" id="SECID0E5DAG"><title>Remarks.</title><p>This new species differs clearly in appearance from the other three species in the subgenus <tp:taxon-name><tp:taxon-name-part taxon-name-part-type="genus" reg="Rhamnosa"/><tp:taxon-name-part taxon-name-part-type="subgenus" reg="Reticularisus">Reticularisus</tp:taxon-name-part></tp:taxon-name>, mainly in having antemedial line not visible near the apical region and forewing lacking distinctive marks other than the antemedial and submarginal lines. It shares some similarities with <tp:taxon-name><tp:taxon-name-part taxon-name-part-type="genus" reg="Rhamnopsis">Rh.</tp:taxon-name-part> (<tp:taxon-name-part taxon-name-part-type="subgenus" reg="Rhamnosa">Rhamnosa</tp:taxon-name-part>) <tp:taxon-name-part taxon-name-part-type="species" reg="hatita">hatita</tp:taxon-name-part></tp:taxon-name> (Druce, 1896); however, because it highly matches the characters of the subgenus <tp:taxon-name><tp:taxon-name-part taxon-name-part-type="genus" reg="Rhamnosa"/><tp:taxon-name-part taxon-name-part-type="subgenus" reg="Reticularisus">Reticularisus</tp:taxon-name-part></tp:taxon-name> for the male genitalia, i.e., valva without a basal process, juxta with a pair of distinct lateral processes, saccus visible, and aedeagus spiraled near coecum, it is provisionally placed in this subgenus.</p><p>These moths fly from late May to August. The specimens were collected by 220V/450W mercury light and DC black light at 570–1,265 m a.s.l.; the collecting site in Hunan province is located close to mixed coniferous and broad-leaved forests (Figs <xref ref-type="fig" rid="F3">14</xref>, <xref ref-type="fig" rid="F3">16</xref>).</p><fig id="F2" position="float" orientation="portrait"><object-id xmlns:xlink="http://www.w3.org/1999/xlink" content-type="doi" xlink:type="simple">10.3897/zookeys.1099.76163.figures7-12</object-id><object-id xmlns:xlink="http://www.w3.org/1999/xlink" content-type="arpha" xlink:type="simple">3585BE86-9608-5A7A-897D-7D18A22DFE58</object-id><label>Figures 7–12.</label><caption><p>Genitalia of <tp:taxon-name><tp:taxon-name-part taxon-name-part-type="genus" reg="Rhamnosa">Rhamnosa</tp:taxon-name-part> (<tp:taxon-name-part taxon-name-part-type="subgenus" reg="Reticularisus">Reticularisus</tp:taxon-name-part>)</tp:taxon-name> spp. <bold>7</bold><italic><tp:taxon-name><tp:taxon-name-part taxon-name-part-type="genus" reg="Rhamnosa">Rh.</tp:taxon-name-part><tp:taxon-name-part taxon-name-part-type="species" reg="chenjuni">chenjuni</tp:taxon-name-part></tp:taxon-name></italic> sp. nov., male, holotype (<abbrev xmlns:xlink="http://www.w3.org/1999/xlink" content-type="institution" xlink:title="Northeast Forestry University" id="ABBRID0EWIAG" xlink:type="simple">NEFU</abbrev>) <bold>8</bold><italic><tp:taxon-name><tp:taxon-name-part taxon-name-part-type="genus" reg="Rhamnosa">Rh.</tp:taxon-name-part><tp:taxon-name-part taxon-name-part-type="species" reg="mangshanensis">mangshanensis</tp:taxon-name-part></tp:taxon-name></italic> sp. nov., male, holotype (<abbrev xmlns:xlink="http://www.w3.org/1999/xlink" content-type="institution" xlink:title="Northeast Forestry University" id="ABBRID0EIJAG" xlink:type="simple">NEFU</abbrev>) <bold>9</bold><italic><tp:taxon-name><tp:taxon-name-part taxon-name-part-type="genus" reg="Rhamnosa">Rh.</tp:taxon-name-part><tp:taxon-name-part taxon-name-part-type="species" reg="shierbeihoua">shierbeihoua</tp:taxon-name-part></tp:taxon-name></italic> Wu, Wu &amp; Han, 2022, male, holotype, genit. slide WuJ-301-1 (<abbrev xmlns:xlink="http://www.w3.org/1999/xlink" content-type="institution" xlink:title="Northeast Forestry University" id="ABBRID0E1JAG" xlink:type="simple">NEFU</abbrev>) <bold>10</bold><italic><tp:taxon-name><tp:taxon-name-part taxon-name-part-type="genus" reg="Rhamnosa">Rh.</tp:taxon-name-part><tp:taxon-name-part taxon-name-part-type="species" reg="henanensis">henanensis</tp:taxon-name-part></tp:taxon-name></italic> Wu, 2008, male, holotype (<named-content xmlns:xlink="http://www.w3.org/1999/xlink" content-type="dwc:institutional_code" xlink:title="Institute of Zoology, Chinese Academy of Sciences, Beijing, China" xlink:href="http://grbio.org/institution/institute-zoology-chinese-academy-sciences" xlink:type="simple">IZCAS</named-content>) <bold>11</bold><italic><tp:taxon-name><tp:taxon-name-part taxon-name-part-type="genus" reg="Rhamnosa">Rh.</tp:taxon-name-part><tp:taxon-name-part taxon-name-part-type="species" reg="chenjuni">chenjuni</tp:taxon-name-part></tp:taxon-name></italic> sp. nov., female, paratype, genit. slide WuJ-585-2 (<abbrev xmlns:xlink="http://www.w3.org/1999/xlink" content-type="institution" xlink:title="Northeast Forestry University" id="ABBRID0E5KAG" xlink:type="simple">NEFU</abbrev>) <bold>12</bold><italic><tp:taxon-name><tp:taxon-name-part taxon-name-part-type="genus" reg="Rhamnosa">Rh.</tp:taxon-name-part><tp:taxon-name-part taxon-name-part-type="species" reg="mangshanensis">mangshanensis</tp:taxon-name-part></tp:taxon-name></italic> sp. nov., female, paratype, genit. slide WuJ-593-2 (<abbrev xmlns:xlink="http://www.w3.org/1999/xlink" content-type="institution" xlink:title="Northeast Forestry University" id="ABBRID0EQLAG" xlink:type="simple">NEFU</abbrev>). Scale bars: 1 mm.</p></caption><graphic xmlns:xlink="http://www.w3.org/1999/xlink" xlink:href="zookeys-1099-111_article-76163__-g002.jpg" position="float" orientation="portrait" xlink:type="simple" id="oo_679899.jpg"><uri content-type="original_file" xlink:type="simple">https://binary.pensoft.net/fig/679899</uri></graphic></fig></tp:treatment-sec><tp:treatment-sec><!--Section generated to contain objects referenced in tp:taxon-treatment.--><fig id="F3" position="float" orientation="portrait"><object-id xmlns:xlink="http://www.w3.org/1999/xlink" content-type="doi" xlink:type="simple">10.3897/zookeys.1099.76163.figures13-16</object-id><object-id xmlns:xlink="http://www.w3.org/1999/xlink" content-type="arpha" xlink:type="simple">0BF660F1-2D11-5AFD-9179-EC0896F84C6B</object-id><label>Figures 13–16.</label><caption><p><bold>13</bold> collecting sites of the two new species: Hunan Province, Mangshan National Nature Reserve (red dot a); Guangdong Province, Nanling National Forest Park (red dot b) <bold>14, 15</bold> adult male, living habitus: <bold>14</bold><italic><tp:taxon-name><tp:taxon-name-part taxon-name-part-type="genus" reg="Rhamnosa">Rh.</tp:taxon-name-part><tp:taxon-name-part taxon-name-part-type="species" reg="chenjuni">chenjuni</tp:taxon-name-part></tp:taxon-name></italic> sp. nov. <bold>15</bold><italic><tp:taxon-name><tp:taxon-name-part taxon-name-part-type="genus" reg="Rhamnosa">Rh.</tp:taxon-name-part><tp:taxon-name-part taxon-name-part-type="species" reg="mangshanensis">mangshanensis</tp:taxon-name-part></tp:taxon-name></italic> sp. nov. <bold>16</bold> the biotope of these two new species in Hunan is close to a mixed coniferous and broad-leaved forest.</p></caption><graphic xmlns:xlink="http://www.w3.org/1999/xlink" xlink:href="zookeys-1099-111_article-76163__-g003.jpg" position="float" orientation="portrait" xlink:type="simple" id="oo_679900.jpg"><uri content-type="original_file" xlink:type="simple">https://binary.pensoft.net/fig/679900</uri></graphic></fig></tp:treatment-sec></tp:taxon-treatment>
