# Supplementary material for: ?Two new species of the subgenus Reticularisus (Lepidoptera, Limacodidae, Rhamnosa) from China, with a checklist of the genus Rhamnosa Fixsen, 1887
Source: Zookeys. 2022 May 3;1099:111–21. doi: 10.3897/zookeys.1099.76163 (PMC9848897; doi:10.3897/zookeys.1099.76163)
Supplement: XML Treatment for Rhamnosa (Reticularisus) mangshanensis [file zookeys.1099.76163-treatment4.xml]

<!DOCTYPE tp:taxon-treatment
  PUBLIC "-//TaxonX//DTD Taxonomic Treatment Publishing DTD v0 20100105//EN" "tax-treatment-NSO.dtd">
<tp:taxon-treatment xmlns:tp="http://www.plazi.org/taxpub"><tp:treatment-meta><kwd-group><label>Taxon classification</label><kwd>
              <named-content content-type="kingdom">Animalia</named-content>
            </kwd><kwd>
              <named-content content-type="order">Lepidoptera</named-content>
            </kwd><kwd>
              <named-content content-type="family">Limacodidae</named-content>
            </kwd></kwd-group><mixed-citation publication-type="journal"><person-group><name><surname>Wu</surname><given-names>Jun</given-names></name><name><surname>Zhao</surname><given-names>Ting-Ting</given-names></name><name><surname>Han</surname><given-names>Hui-Lin</given-names></name></person-group><article-title>?Two new species of the subgenus <tp:taxon-name><tp:taxon-name-part taxon-name-part-type="genus" reg="Rhamnosa"/><tp:taxon-name-part taxon-name-part-type="subgenus" reg="Reticularisus">Reticularisus</tp:taxon-name-part></tp:taxon-name> (<tp:taxon-name><tp:taxon-name-part taxon-name-part-type="order">Lepidoptera</tp:taxon-name-part></tp:taxon-name>, <tp:taxon-name><tp:taxon-name-part taxon-name-part-type="family">Limacodidae</tp:taxon-name-part></tp:taxon-name>, <italic><tp:taxon-name><tp:taxon-name-part taxon-name-part-type="genus" reg="Rhamnosa">Rhamnosa</tp:taxon-name-part></tp:taxon-name></italic>) from China, with a checklist of the genus <italic><tp:taxon-name><tp:taxon-name-part taxon-name-part-type="genus" reg="Rhamnosa">Rhamnosa</tp:taxon-name-part></tp:taxon-name></italic> Fixsen, 1887</article-title><source>Zookeys</source><day>03</day><month>05</month><year>2022</year><volume>1099</volume><fpage>111</fpage><lpage>121</lpage><pub-id pub-id-type="doi">10.3897/zookeys.1099.76163</pub-id></mixed-citation></tp:treatment-meta><tp:nomenclature><tp:taxon-name><object-id xmlns:xlink="http://www.w3.org/1999/xlink" content-type="arpha" xlink:type="simple">803EDA45-109B-5793-95A3-2A7A879A8C43</object-id><tp:taxon-name-part taxon-name-part-type="genus" reg="Rhamnosa">Rhamnosa</tp:taxon-name-part> (<tp:taxon-name-part taxon-name-part-type="subgenus" reg="Reticularisus">Reticularisus</tp:taxon-name-part>) <tp:taxon-name-part taxon-name-part-type="species" reg="mangshanensis">mangshanensis</tp:taxon-name-part><object-id xmlns:xlink="http://www.w3.org/1999/xlink" content-type="zoobank" xlink:type="simple">http://zoobank.org/72F98AFB-557A-49B0-BB6A-68FAB1D4009F</object-id></tp:taxon-name><tp:taxon-status xmlns:xlink="http://www.w3.org/1999/xlink" xlink:type="simple">sp. nov.</tp:taxon-status><xref ref-type="fig" rid="F1">Figs 3</xref><xref ref-type="fig" rid="F1">, 4</xref><xref ref-type="fig" rid="F2">, 8</xref><xref ref-type="fig" rid="F2">, 12</xref></tp:nomenclature><tp:treatment-sec sec-type="Holotype" id="SECID0EVNAG"><title>Holotype.</title><p>?, China, Hunan Province, Chenzhou City, Yizhang County, Mangshan National Nature Reserve, Jiangjunzhai scenic spot, 30.VII–7.VIII.2021, leg. J. Wu and Q. Lin, genit. prep. WuJ-581-1 (<abbrev xmlns:xlink="http://www.w3.org/1999/xlink" content-type="institution" xlink:title="Northeast Forestry University" id="ABBRID0E2NAG" xlink:type="simple">NEFU</abbrev>).</p></tp:treatment-sec><tp:treatment-sec sec-type="Paratypes" id="SECID0EAOAG"><title>Paratypes.</title><p>27?, same date as for holotype, genit. prep. WuJ-579-1, WuJ-580-1 (<abbrev xmlns:xlink="http://www.w3.org/1999/xlink" content-type="institution" xlink:title="Northeast Forestry University" id="ABBRID0EGOAG" xlink:type="simple">NEFU</abbrev>); 1?, 1?, China, Guangdong Province, Shaoguan City, Ruyuan County, Nanling National Forest Park, 24–27.V.2021, leg. MR. Li and G. Fu, genit. prep. WuJ-592-1, WuJ-593-2 (<abbrev xmlns:xlink="http://www.w3.org/1999/xlink" content-type="institution" xlink:title="Northeast Forestry University" id="ABBRID0ELOAG" xlink:type="simple">NEFU</abbrev>).</p></tp:treatment-sec><tp:treatment-sec sec-type="diagnosis" id="SECID0EQOAG"><title>Diagnosis.</title><p>Three of the species in the subgenus <tp:taxon-name><tp:taxon-name-part taxon-name-part-type="genus" reg="Rhamnosa"/><tp:taxon-name-part taxon-name-part-type="subgenus" reg="Reticularisus">Reticularisus</tp:taxon-name-part></tp:taxon-name>, <italic><tp:taxon-name><tp:taxon-name-part taxon-name-part-type="genus" reg="Rhamnosa">Rh.</tp:taxon-name-part><tp:taxon-name-part taxon-name-part-type="species" reg="mangshanensis">mangshanensis</tp:taxon-name-part></tp:taxon-name></italic> sp. nov. (Figs <xref ref-type="fig" rid="F1">3</xref>, <xref ref-type="fig" rid="F1">4</xref>), <italic><tp:taxon-name><tp:taxon-name-part taxon-name-part-type="genus" reg="Rhamnosa">Rhamnosa.</tp:taxon-name-part><tp:taxon-name-part taxon-name-part-type="species" reg="shierbeihoua">shierbeihoua</tp:taxon-name-part></tp:taxon-name></italic> (Fig. <xref ref-type="fig" rid="F1">5</xref>), and <italic><tp:taxon-name><tp:taxon-name-part taxon-name-part-type="genus" reg="Rhamnosa">Rh.</tp:taxon-name-part><tp:taxon-name-part taxon-name-part-type="species" reg="henanensis">henanensis</tp:taxon-name-part></tp:taxon-name></italic> (Fig. <xref ref-type="fig" rid="F1">6</xref>), are very similar in appearance. <italic><tp:taxon-name><tp:taxon-name-part taxon-name-part-type="genus" reg="Rhamnosa">Rh.</tp:taxon-name-part><tp:taxon-name-part taxon-name-part-type="species" reg="mangshanensis">mangshanensis</tp:taxon-name-part></tp:taxon-name></italic> sp. nov. can be distinguished from <italic><tp:taxon-name><tp:taxon-name-part taxon-name-part-type="genus" reg="Rhamnosa">Rh.</tp:taxon-name-part><tp:taxon-name-part taxon-name-part-type="species" reg="shierbeihoua">shierbeihoua</tp:taxon-name-part></tp:taxon-name></italic> by the point of emergence of the two oblique antemedial and subterminal lines (running from the costal margin near the apex in <italic><tp:taxon-name><tp:taxon-name-part taxon-name-part-type="genus" reg="Rhamnosa">Rh.</tp:taxon-name-part><tp:taxon-name-part taxon-name-part-type="species" reg="mangshanensis">mangshanensis</tp:taxon-name-part></tp:taxon-name></italic> sp. nov. but from the outer margin near the apex in <italic><tp:taxon-name><tp:taxon-name-part taxon-name-part-type="genus" reg="Rhamnosa">Rh.</tp:taxon-name-part><tp:taxon-name-part taxon-name-part-type="species" reg="shierbeihoua">shierbeihoua</tp:taxon-name-part></tp:taxon-name></italic>), and by the ground colour of the body (pale brownish-yellow in <italic><tp:taxon-name><tp:taxon-name-part taxon-name-part-type="genus" reg="Rhamnosa">Rh.</tp:taxon-name-part><tp:taxon-name-part taxon-name-part-type="species" reg="mangshanensis">mangshanensis</tp:taxon-name-part></tp:taxon-name></italic> sp. nov. but pale yellow in <italic><tp:taxon-name><tp:taxon-name-part taxon-name-part-type="genus" reg="Rhamnosa">Rh.</tp:taxon-name-part><tp:taxon-name-part taxon-name-part-type="species" reg="shierbeihoua">shierbeihoua</tp:taxon-name-part></tp:taxon-name></italic>). However, it is hard to distinguish it from the <italic><tp:taxon-name><tp:taxon-name-part taxon-name-part-type="genus" reg="Rhamnosa">Rh.</tp:taxon-name-part><tp:taxon-name-part taxon-name-part-type="species" reg="henanensis">henanensis</tp:taxon-name-part></tp:taxon-name></italic> only by its external appearance.</p><p>The male genitalia of <italic><tp:taxon-name><tp:taxon-name-part taxon-name-part-type="genus" reg="Rhamnosa">Rh.</tp:taxon-name-part><tp:taxon-name-part taxon-name-part-type="species" reg="mangshanensis">mangshanensis</tp:taxon-name-part></tp:taxon-name></italic> sp. nov. (Fig. <xref ref-type="fig" rid="F2">8</xref>) are clearly distinguishable from those of <italic><tp:taxon-name><tp:taxon-name-part taxon-name-part-type="genus" reg="Rhamnosa">Rh.</tp:taxon-name-part><tp:taxon-name-part taxon-name-part-type="species" reg="shierbeihoua">shierbeihoua</tp:taxon-name-part></tp:taxon-name></italic> (Fig. <xref ref-type="fig" rid="F2">9</xref>) and <italic><tp:taxon-name><tp:taxon-name-part taxon-name-part-type="genus" reg="Rhamnosa">Rh.</tp:taxon-name-part><tp:taxon-name-part taxon-name-part-type="species" reg="henanensis">henanensis</tp:taxon-name-part></tp:taxon-name></italic> (Fig. <xref ref-type="fig" rid="F2">10</xref>). The gnathos of <italic><tp:taxon-name><tp:taxon-name-part taxon-name-part-type="genus" reg="Rhamnosa">Rh.</tp:taxon-name-part><tp:taxon-name-part taxon-name-part-type="species" reg="mangshanensis">mangshanensis</tp:taxon-name-part></tp:taxon-name></italic> sp. nov. is slender and up-curved at an obtuse angle at the middle, the sacculus of the valva is distinctly waved, and the lateral processes of the juxta are strongly sclerotized with a long, slender, hook-shaped, basally serrated and terminally forked process. In <italic><tp:taxon-name><tp:taxon-name-part taxon-name-part-type="genus" reg="Rhamnosa">Rh.</tp:taxon-name-part><tp:taxon-name-part taxon-name-part-type="species" reg="shierbeihoua">shierbeihoua</tp:taxon-name-part></tp:taxon-name></italic> (Fig. <xref ref-type="fig" rid="F2">9</xref>) and <italic><tp:taxon-name><tp:taxon-name-part taxon-name-part-type="genus" reg="Rhamnosa">Rh.</tp:taxon-name-part><tp:taxon-name-part taxon-name-part-type="species" reg="henanensis">henanensis</tp:taxon-name-part></tp:taxon-name></italic> (Fig. <xref ref-type="fig" rid="F2">10</xref>) the gnathos are shorter and thicker, the sacculi are straight or smoothly arc-curved, the lateral processes of the juxta are short, nearly plate-shaped, without a long slender process at apex. The differences in external appearance and genitalia between <italic><tp:taxon-name><tp:taxon-name-part taxon-name-part-type="genus" reg="Rhamnosa">Rh.</tp:taxon-name-part><tp:taxon-name-part taxon-name-part-type="species" reg="mangshanensis">mangshanensis</tp:taxon-name-part></tp:taxon-name></italic> sp. nov. and <italic><tp:taxon-name><tp:taxon-name-part taxon-name-part-type="genus" reg="Rhamnosa">Rh.</tp:taxon-name-part><tp:taxon-name-part taxon-name-part-type="species" reg="chenjuni">chenjuni</tp:taxon-name-part></tp:taxon-name></italic> sp. nov. are listed under the latter species.</p></tp:treatment-sec><tp:treatment-sec sec-type="description" id="SECID0EI3AG"><title>Description.</title><p>Adult (Figs <xref ref-type="fig" rid="F1">3</xref>, <xref ref-type="fig" rid="F1">4</xref>). Forewing length 11–12 mm, wingspan 24–27 mm in male (14 mm and 29 mm in the single studied female). Head dark brown; labial palpus short, dark brown; male antennae bipectinated almost to apex, female antennae also bipectinated but extremely thinner than male’s. Thorax brownish yellow; patagium reddish-brown; tegula brownish-yellow. Forewing ground colour pale brownish-yellow; costal margin dark brown to black near apex; two distinct, oblique, dark brown antemedial and subterminal lines running from costal margin near apex to inner margin: antemedial line straight, reaching to ca. 1/3 from wing base, subterminal line slightly curved towards outer margin, reaching to ca. 2/3 from wing base; a mixed brownish-yellow and dark brown dentiform tuft is located between these two lines along the inner margin; venation visible in forewing, brown, veins at margins of cell dark brown; fringe dark brown to black. Hindwing pale yellow; fringe dark brown at apex, remainder pale yellow. Scales on legs brown to pale yellow. Abdomen brownish-yellow.</p><p><bold>Male genitalia</bold> (Fig. <xref ref-type="fig" rid="F2">8</xref>). Uncus triangular, elongated, with a strongly sclerotized apical spur. Gnathos slender, hook-shaped, up-curved at an obtuse angle at middle. Valva broad at base; sacculus obviously waved; cucullus slightly narrower, rounded. Juxta highly modified, covered with massive numbers of tiny spines in upper part; basal part with a pair of strongly sclerotized, long, slender, hook-shaped lateral processes, with a row of teeth at base and terminally forked. Vinculum narrow. Saccus strongly sclerotized, tongue-shaped. Aedeagus slender, slightly spiral-shaped near coecum, sclerotized at apex; vesica with dense, tiny cornuti.</p><p><bold>Female genitalia</bold> (Fig. <xref ref-type="fig" rid="F2">12</xref>). Papillae anales ear-shaped, covered with dense setae on surface, margins with several small clefts. Anterior apophysis short but robust, pointed apically, with an obvious tongue-shaped process next to it; posterior apophysis long and slender, slightly enlarged subapically, ca. 4.5× length of anterior apophysis. Genital chamber strongly sclerotized and obviously swollen, with a pair of rounded processes below it. Lamella postvaginalis highly modified, oval-shaped, densely covered with short hairs, with a pair of small hairy processes. Ductus bursae long, membranous, thick and strongly spiral-shaped at base. Corpus bursae large, oval-shaped, densely covered with tiny sclerotized flecks, with a spindle-shaped, strongly sclerotized, erect signum situated in upper 2/3.</p></tp:treatment-sec><tp:treatment-sec sec-type="distribution" id="SECID0EY4AG"><title>Distribution</title><p><bold>(Fig. <xref ref-type="fig" rid="F3">13</xref>).</bold> China (Hunan: Mangshan; Guangdong: Nanling).</p></tp:treatment-sec><tp:treatment-sec sec-type="etymology" id="SECID0EF5AG"><title>Etymology.</title><p>The new species is named after its type locality, the Mangshan National Nature Reserve of Hunan Province, China.</p></tp:treatment-sec><tp:treatment-sec sec-type="remarks" id="SECID0EU5AG"><title>Remarks.</title><p>These moths fly from late May to August. The specimens were collected by 220V/450W mercury light and DC black light at 570–1,265 m a.s.l.; the collecting site in Hunan province is close to mixed coniferous and broad-leaved forests (Figs <xref ref-type="fig" rid="F3">15</xref>, <xref ref-type="fig" rid="F3">16</xref>).</p></tp:treatment-sec><tp:treatment-sec><!--Section generated to contain objects referenced in tp:taxon-treatment.--><fig id="F1" position="float" orientation="portrait"><object-id xmlns:xlink="http://www.w3.org/1999/xlink" content-type="doi" xlink:type="simple">10.3897/zookeys.1099.76163.figures1-6</object-id><object-id xmlns:xlink="http://www.w3.org/1999/xlink" content-type="arpha" xlink:type="simple">74F79285-8DB3-59B8-941B-3CF21788681C</object-id><label>Figures 1–6.</label><caption><p>Adults of <tp:taxon-name><tp:taxon-name-part taxon-name-part-type="genus" reg="Rhamnosa">Rhamnosa</tp:taxon-name-part> (<tp:taxon-name-part taxon-name-part-type="subgenus" reg="Reticularisus">Reticularisus</tp:taxon-name-part>)</tp:taxon-name> spp. <bold>1</bold><italic><tp:taxon-name><tp:taxon-name-part taxon-name-part-type="genus" reg="Rhamnosa">Rh.</tp:taxon-name-part><tp:taxon-name-part taxon-name-part-type="species" reg="chenjuni">chenjuni</tp:taxon-name-part></tp:taxon-name></italic> sp. nov., male, holotype (<abbrev xmlns:xlink="http://www.w3.org/1999/xlink" content-type="institution" xlink:title="Northeast Forestry University" id="ABBRID0E24AE" xlink:type="simple">NEFU</abbrev>) <bold>2</bold><italic><tp:taxon-name><tp:taxon-name-part taxon-name-part-type="genus" reg="Rhamnosa">Rh.</tp:taxon-name-part><tp:taxon-name-part taxon-name-part-type="species" reg="chenjuni">chenjuni</tp:taxon-name-part></tp:taxon-name></italic> sp. nov., female, paratype (<abbrev xmlns:xlink="http://www.w3.org/1999/xlink" content-type="institution" xlink:title="Northeast Forestry University" id="ABBRID0EN5AE" xlink:type="simple">NEFU</abbrev>) <bold>3</bold><italic><tp:taxon-name><tp:taxon-name-part taxon-name-part-type="genus" reg="Rhamnosa">Rh.</tp:taxon-name-part><tp:taxon-name-part taxon-name-part-type="species" reg="mangshanensis">mangshanensis</tp:taxon-name-part></tp:taxon-name></italic> sp. nov., male, holotype (<abbrev xmlns:xlink="http://www.w3.org/1999/xlink" content-type="institution" xlink:title="Northeast Forestry University" id="ABBRID0E65AE" xlink:type="simple">NEFU</abbrev>) <bold>4</bold><italic><tp:taxon-name><tp:taxon-name-part taxon-name-part-type="genus" reg="Rhamnosa">Rh.</tp:taxon-name-part><tp:taxon-name-part taxon-name-part-type="species" reg="mangshanensis">mangshanensis</tp:taxon-name-part></tp:taxon-name></italic> sp. nov., female, paratype (<abbrev xmlns:xlink="http://www.w3.org/1999/xlink" content-type="institution" xlink:title="Northeast Forestry University" id="ABBRID0ER6AE" xlink:type="simple">NEFU</abbrev>) <bold>5</bold><italic><tp:taxon-name><tp:taxon-name-part taxon-name-part-type="genus" reg="Rhamnosa">Rh.</tp:taxon-name-part><tp:taxon-name-part taxon-name-part-type="species" reg="shierbeihoua">shierbeihoua</tp:taxon-name-part></tp:taxon-name></italic> Wu, Wu &amp; Han, 2022, male, holotype, Guizhou, China (<abbrev xmlns:xlink="http://www.w3.org/1999/xlink" content-type="institution" xlink:title="Northeast Forestry University" id="ABBRID0EEAAG" xlink:type="simple">NEFU</abbrev>) <bold>6</bold><italic><tp:taxon-name><tp:taxon-name-part taxon-name-part-type="genus" reg="Rhamnosa">Rh.</tp:taxon-name-part><tp:taxon-name-part taxon-name-part-type="species" reg="henanensis">henanensis</tp:taxon-name-part></tp:taxon-name></italic> Wu, 2008, male, holotype, Henan, China (<named-content xmlns:xlink="http://www.w3.org/1999/xlink" content-type="dwc:institutional_code" xlink:title="Institute of Zoology, Chinese Academy of Sciences, Beijing, China" xlink:href="http://grbio.org/institution/institute-zoology-chinese-academy-sciences" xlink:type="simple">IZCAS</named-content>). Scale bar: 1 cm.</p></caption><graphic xmlns:xlink="http://www.w3.org/1999/xlink" xlink:href="zookeys-1099-111_article-76163__-g001.jpg" position="float" orientation="portrait" xlink:type="simple" id="oo_679898.jpg"><uri content-type="original_file" xlink:type="simple">https://binary.pensoft.net/fig/679898</uri></graphic></fig><fig id="F2" position="float" orientation="portrait"><object-id xmlns:xlink="http://www.w3.org/1999/xlink" content-type="doi" xlink:type="simple">10.3897/zookeys.1099.76163.figures7-12</object-id><object-id xmlns:xlink="http://www.w3.org/1999/xlink" content-type="arpha" xlink:type="simple">3585BE86-9608-5A7A-897D-7D18A22DFE58</object-id><label>Figures 7–12.</label><caption><p>Genitalia of <tp:taxon-name><tp:taxon-name-part taxon-name-part-type="genus" reg="Rhamnosa">Rhamnosa</tp:taxon-name-part> (<tp:taxon-name-part taxon-name-part-type="subgenus" reg="Reticularisus">Reticularisus</tp:taxon-name-part>)</tp:taxon-name> spp. <bold>7</bold><italic><tp:taxon-name><tp:taxon-name-part taxon-name-part-type="genus" reg="Rhamnosa">Rh.</tp:taxon-name-part><tp:taxon-name-part taxon-name-part-type="species" reg="chenjuni">chenjuni</tp:taxon-name-part></tp:taxon-name></italic> sp. nov., male, holotype (<abbrev xmlns:xlink="http://www.w3.org/1999/xlink" content-type="institution" xlink:title="Northeast Forestry University" id="ABBRID0EWIAG" xlink:type="simple">NEFU</abbrev>) <bold>8</bold><italic><tp:taxon-name><tp:taxon-name-part taxon-name-part-type="genus" reg="Rhamnosa">Rh.</tp:taxon-name-part><tp:taxon-name-part taxon-name-part-type="species" reg="mangshanensis">mangshanensis</tp:taxon-name-part></tp:taxon-name></italic> sp. nov., male, holotype (<abbrev xmlns:xlink="http://www.w3.org/1999/xlink" content-type="institution" xlink:title="Northeast Forestry University" id="ABBRID0EIJAG" xlink:type="simple">NEFU</abbrev>) <bold>9</bold><italic><tp:taxon-name><tp:taxon-name-part taxon-name-part-type="genus" reg="Rhamnosa">Rh.</tp:taxon-name-part><tp:taxon-name-part taxon-name-part-type="species" reg="shierbeihoua">shierbeihoua</tp:taxon-name-part></tp:taxon-name></italic> Wu, Wu &amp; Han, 2022, male, holotype, genit. slide WuJ-301-1 (<abbrev xmlns:xlink="http://www.w3.org/1999/xlink" content-type="institution" xlink:title="Northeast Forestry University" id="ABBRID0E1JAG" xlink:type="simple">NEFU</abbrev>) <bold>10</bold><italic><tp:taxon-name><tp:taxon-name-part taxon-name-part-type="genus" reg="Rhamnosa">Rh.</tp:taxon-name-part><tp:taxon-name-part taxon-name-part-type="species" reg="henanensis">henanensis</tp:taxon-name-part></tp:taxon-name></italic> Wu, 2008, male, holotype (<named-content xmlns:xlink="http://www.w3.org/1999/xlink" content-type="dwc:institutional_code" xlink:title="Institute of Zoology, Chinese Academy of Sciences, Beijing, China" xlink:href="http://grbio.org/institution/institute-zoology-chinese-academy-sciences" xlink:type="simple">IZCAS</named-content>) <bold>11</bold><italic><tp:taxon-name><tp:taxon-name-part taxon-name-part-type="genus" reg="Rhamnosa">Rh.</tp:taxon-name-part><tp:taxon-name-part taxon-name-part-type="species" reg="chenjuni">chenjuni</tp:taxon-name-part></tp:taxon-name></italic> sp. nov., female, paratype, genit. slide WuJ-585-2 (<abbrev xmlns:xlink="http://www.w3.org/1999/xlink" content-type="institution" xlink:title="Northeast Forestry University" id="ABBRID0E5KAG" xlink:type="simple">NEFU</abbrev>) <bold>12</bold><italic><tp:taxon-name><tp:taxon-name-part taxon-name-part-type="genus" reg="Rhamnosa">Rh.</tp:taxon-name-part><tp:taxon-name-part taxon-name-part-type="species" reg="mangshanensis">mangshanensis</tp:taxon-name-part></tp:taxon-name></italic> sp. nov., female, paratype, genit. slide WuJ-593-2 (<abbrev xmlns:xlink="http://www.w3.org/1999/xlink" content-type="institution" xlink:title="Northeast Forestry University" id="ABBRID0EQLAG" xlink:type="simple">NEFU</abbrev>). Scale bars: 1 mm.</p></caption><graphic xmlns:xlink="http://www.w3.org/1999/xlink" xlink:href="zookeys-1099-111_article-76163__-g002.jpg" position="float" orientation="portrait" xlink:type="simple" id="oo_679899.jpg"><uri content-type="original_file" xlink:type="simple">https://binary.pensoft.net/fig/679899</uri></graphic></fig><fig id="F3" position="float" orientation="portrait"><object-id xmlns:xlink="http://www.w3.org/1999/xlink" content-type="doi" xlink:type="simple">10.3897/zookeys.1099.76163.figures13-16</object-id><object-id xmlns:xlink="http://www.w3.org/1999/xlink" content-type="arpha" xlink:type="simple">0BF660F1-2D11-5AFD-9179-EC0896F84C6B</object-id><label>Figures 13–16.</label><caption><p><bold>13</bold> collecting sites of the two new species: Hunan Province, Mangshan National Nature Reserve (red dot a); Guangdong Province, Nanling National Forest Park (red dot b) <bold>14, 15</bold> adult male, living habitus: <bold>14</bold><italic><tp:taxon-name><tp:taxon-name-part taxon-name-part-type="genus" reg="Rhamnosa">Rh.</tp:taxon-name-part><tp:taxon-name-part taxon-name-part-type="species" reg="chenjuni">chenjuni</tp:taxon-name-part></tp:taxon-name></italic> sp. nov. <bold>15</bold><italic><tp:taxon-name><tp:taxon-name-part taxon-name-part-type="genus" reg="Rhamnosa">Rh.</tp:taxon-name-part><tp:taxon-name-part taxon-name-part-type="species" reg="mangshanensis">mangshanensis</tp:taxon-name-part></tp:taxon-name></italic> sp. nov. <bold>16</bold> the biotope of these two new species in Hunan is close to a mixed coniferous and broad-leaved forest.</p></caption><graphic xmlns:xlink="http://www.w3.org/1999/xlink" xlink:href="zookeys-1099-111_article-76163__-g003.jpg" position="float" orientation="portrait" xlink:type="simple" id="oo_679900.jpg"><uri content-type="original_file" xlink:type="simple">https://binary.pensoft.net/fig/679900</uri></graphic></fig></tp:treatment-sec></tp:taxon-treatment>
